# Supplementary material for: Twelve Years of the Gaucher Outcomes Survey (GOS): Insights, Achievements, and Lessons Learned from a Global Patient Registry
Source: J Clin Med. 2024 Jun 19;13(12):3588. doi: 10.3390/jcm13123588 (PMC11204885; doi:10.3390/jcm13123588)
Supplement: Supplementary file 1 [file jcm-13-03588-s001.zip]

Archive with 1 entries (1 files):
- jcm-2997111-supplementary.pdf
